# Supplementary material for: High-Fat Diet-Induced Obesity Increases Brain Mitochondrial Complex I and Lipoxidation-Derived Protein Damage
Source: Antioxidants (Basel). 2024 Jan 26;13(2):161. doi: 10.3390/antiox13020161 (PMC10886272; doi:10.3390/antiox13020161)
Supplement: Supplementary file 1 [file antioxidants-13-00161-s001.zip]

Archive with 1 entries (1 files):
- antioxidants-2756486-supplementary.pdf
